# Supplementary material for: Foxtail Millet NF-Y Families: Genome-Wide Survey and Evolution Analyses Identified Two Functional Genes Important in Abiotic Stresses
Source: Front Plant Sci. 2015 Dec 22;6:1142. doi: 10.3389/fpls.2015.01142 (PMC4687410; doi:10.3389/fpls.2015.01142)
Supplement: Supplementary Table S1 — Primers used in this text. [file Table1.XLS]

## Sheet: Sheet1
Primers used in this paper.
List of primers used in quantitative real time-PCR expression analysis of 11 SiNF-Y genes.
Genes	Forwards primer	Reverse primer
SiNF-YA1	CCACTCTCGCATGCCATTAC	TCATGCCTCGTTCTGTCGTA
SiNF-YA2	ATACCATGCAATTCTCCGAA	CCTCTCGGGT GATAGTGGCGAT
SiNF-YA3	GAGCCTGTGTATGTAAATG	CGATTAGCTGAAGATGCAC
SiNF-YA5	GCGAGAAATGGATGGTGATC	TTGCATTGACAAATATGGGC
SiNF-YA7	TGGCATCTCCAAGTTCAGAG	AGCTGTGGTAGTGATCCACATC
SiNF-YA9	ACGTATGGGATGAGATCGATG	GGACAGGCTGGAGACACTGCT
SiNF-YB2	ATTACGTCGACCCCCTCAA	CATTGTGATACTGTGGTTGCA
SiNF-YB5	CGCTCAAGCTCTACCTCCACA	TCATAGCCTGTCCTGCCTGCCG
SiNF-YB8	CGAGGACTTCATCTGCGCGT	CTCGTCATCTTGTTCTCCAT
SiNF-YC3	TGACATTGAGGTCATGGAT	CTATCCTTGGCTACTTTCAG
SiNF-YC12	CAACATGAGGAAGAAGCT	TGGTGCCTGCACTGGATATA
SiActin	CTGACGCCGAGGATATCCA	GCCTTGACCATACCAGTTCCA
Gene-specific primers sequences of stress-response genes used for RT- PCR in tobacco.
NtERD10C	AGCTGATCCGGAGAAGAGAATAAC	CATCGGTGCACCCCAATAGT
NtCAT1	AGGTACCGCTCATTCACACC	AAGCAAGCTTTTGACCCAGA
NtLEA5	TTGAATCTGGGGTTTTGGTT	GGAAGCATTGACGAGCTAGG
NtPOD	GCTGTTCGACGAGTTGTTAACAG	CTCTGGCTGAGTTGTTGTTGG
NtSOD	AGCTACATGACGCCATTTCC	CCCTGTAAAGCAGCACCTTC
Ntβ-tubulin	GTCTGGTGATGGTGTTAGC	CCTATCAGCAATTCCAGGAAAC
Primer sequences used for cloning of SiNF-YA1 and SiNF-YB8 cDNA and plasimid construction.
SiNF-YA1	ATGGAGTCGCGGCCG	TCATGCCTCG TTCTGTCGTAG
SiNF-YA1-GFP	CCTGTCGACATGGAGTCGCGG	TCCCCCGGGTGCCTCGTTCTGTC
SiNF-YA1-121	TCCCCCGGGATGGAGTCGCGG	CGAGCTCTCATGCCTCG TTCTGT
SiNF-YB8	ATGGGTCGCAAGGGAAAGC	TCACATGTCTCCGGTGTAACC
SiNF-YB8-GFP	CCTGTCGACATGGGTCGCAAG	TCCCCCGGGCATGTCTCCGGTGTA
SiNF-YB8-121	TCCCCCGGGATGGGTCGCAAG	CGAGCTCTCTCACATGTCTCCGGTG
Primer sequences used for cloning of NtEERD10C, LEA5, SOD, POD or CAT1 promoters and plasimid construction.
PNtERD10C	CTATCATTTCGCCACGTATCAC	AGAATGATGACACTTTGAGCTA
PNtERD11C-LUC	AAAACTGCACTATCATTTCGCCACGTATCAC	CGCGGATCCAGAATGATGACACTTTGAGCTA
PNtLEA5	GTTTTGAATGGTTGTTATTAGAATAGATTG	GAGCAGATACATAGGAAGGGGAAGT
PNtLEA5-LUC	AAAACTGCAGTTTTGAATGGTTGTTATTAGAATAGA	CGCGGATCCGAGCAGATACATAGGAAGGGGAAGT
PNtSOD	GATATTTAAGATATGAAGGGAGATGA	CGCGGATCCTGAGATATTCCTAAATGCTTTCTG
PNtSOD-LUC	AAAACTGCAGATATTTAAGATATGAAGGGAGATGA	CGCGGATCCTGAGATATTCCTAAATGCTTTCTG
PNtPOD	GAATATACTCCTACATGCACTTGATG	CAATAAGATCCAAGTTTCAGAATCC
PNtPOD-LUC	AAAACTGCAGAATATACTCCTACATGCACTT	CGCGGATCC CAATAAGATCCAAGTTTCAGAATCC
PNtCAT1	CGTAGTATTGATCTTGGCCTCGTC	TGACTGGAAGTTTGGTTGGAAGG
PNtCAT1-LUC	AAAACTGCACGTAGTATTGATCTTGGCCTCGTC	CGCGGATCCTGACTGGAAGTTTGGTTGGAAGG
