# Supplementary material for: Foxtail Millet NF-Y Families: Genome-Wide Survey and Evolution Analyses Identified Two Functional Genes Important in Abiotic Stresses
Source: Front Plant Sci. 2015 Dec 22;6:1142. doi: 10.3389/fpls.2015.01142 (PMC4687410; doi:10.3389/fpls.2015.01142)
Supplement: Supplementary Table S2 — Conserved motifs identified for (A) NF-YA, (B) NF-YB, and (C) NF-YC proteins by MEME software. [file Table2.XLS]

## Sheet: Sheet1
A. Conserved motifs identified in Setaria italica NF-YA family proteins by MEME software.
Motif No.	Sites	E-value	Amino acid sequence composition of motif	Width (AA)
Motif 1	44	1.1E-1111	[EA]P[IV][YF]VNAKQY[HEN][AG]ILRRRQ[ASL]RAK[LA]E[AR][EQ]N[KR]L[VI]K[GA]RK	34
Motif 2	45	8.6E-995	PYLHESRH[LQR]HA[ML][KR]RARG[ST]GGRFLNTK[KQ][LE][EQ][EN][GQ]	31
Motif 3	9	4.6e-185	EHS[AT]T[IV]ALQSP[LF][PA]EYN[GS][RH]FE[LF]G[LP]G[QP]S[MV][VM][SP]S[NG]YP[SY]A[DE]Q[CH]YGLL[TS][TP]Y[GA][MV][KR]S[TM]	50
Motif 4	26	7.1e-148	KSSL[ST][LG][GS][NE][SV][ES][ST][MV][YF]A[HP]P[KD][VP]D[YH]x[HQ][PS][FI]A	25
Motif 5	43	3.2e-117	S[SG]R[VM][PL]LPL[EDN][AP]A[AE]	12
Motif 6	28	8.9e-80	DPYYGG[VAL][VY][AG][AG]YG	12
Motif 7	17	5.4e-49	SR[RKP][DE][GK]Q[FN][QG]VVPR[AG][QS]G[AQ][LP][DS]P[APS]P[PS]	22
Motif 8	7	5.4e-49	HLRT[PH]FFTPLP[IS]IMDG	16
Motif 9	21	3.5e-44	[HQ]A[IV][MV]HPQ[LI][VN]GMT	12
Motif 10	15	4.1e-38	[EM][DK][EGHR][GNP][AG][PHT][EI][VMI][LI][KNQ][FY][SDG][VF][FLQ][QS][GP]N[GLY]E[SK]G	21
B. Conserved motifs identified in Setaria italica NF-YB family proteins by MEME software.
Motif No.	Sites	E-value	Amino acid sequence composition of motif	Width (AA)
Motif 1	59	5.0E-1991	T[VI]QECVSEFISF[VI]T[GS]EA[SN][DE][KR]CQ[RK]EKRKT[IV][NT]G[DE]D[LV]LWAM[TA]TLGF	43
Motif 2	55	1.6E-1288	EQDR[FL]LPIAN[VI][SG]RIM[KR][KR]ALP[AP]N[AG]KI[SA]KDAKE	55
Motif 3	59	5.4E-675	[ED]DYV[ED]PLK[VL]YL[HQ][KR][YF]RE[IL]EG[ED]R[AK]	59
Motif 4	8	7.8e-104	[ST]SS[SN][AS]Q[GA]M[GV]Q[QH][GV]AYNQGMGYMQPQYHNGD[TI]	30
Motif 5	13	8.2e-63	MPDSDN[DE]SGGPSN[AGT]G[GF]	16
Motif 6	8	9.3e-52	[AY][AG][GD][AG][GP]G[MG][MI]MMMGQPMYGSPP	20
Motif 7	8	7.6e-33	L[TS][SA]K[AS]G[DE]GSVKKD[TAV][IL]G	16
Motif 8	9	3.6e-31	[PQ][QP]Q[QH][HQ][QH]H[QH][MI][AV]MGG[RK][GA]G	16
Motif 9	9	4.5e-26	GGGGGSSSSSG[FL]GR[QK][DE]	16
Motif 10	2	2.1e-21	VY[AT]IL[DE]GCP[HR]LEC[LV]DLT[AE]C[DR]HL[KQ]VDDELLARCAK[IL][RT]HVWLPGRWPRVHCP	50
C. Conserved motifs identified in Setaria italica NF-YC family proteins by MEME software.
Motif No.	Sites	E-value	Amino acid sequence composition of motif	Width (AA)
Motif 1	55	6.4E-1474	EDVRMI[SA]AEAPV[LV]F[AS][KR]ACE[LM]FI[LQ][ED]LTLRSW[LMA]H[TA]EENKRRTL	41
Motif 2	58	2.4E-641	QK[NS]D[IV]AAA[IV][AT]RT[DE][VI][FY]DFLVD[IV]V	22
Motif 3	51	1.2E-619	[QA][TA]TDFKNHSLPLARIKKIMKAD	22
Motif 4	35	2.1e-33	[QH]L[QL]QQQQ[QA]QLQAFWA[EY][QR][RL]QE[IA]E	22
Motif 5	16	1.2e-70	[YL]PYYYPP[MA][GQ]Q[PV][AP]	12
Motif 6	24	4.7e-101	PR[DE][ED][AM]K[ED][EA][GEP][AGL][GAS][AL][AP][RA][AGV][GA]	16
Motif 7	9	3.3e-60	[KD][KF][LK][DGI][TH][RS][FL]P[AL][AP]RIKKIM	16
Motif 8	7	4e-53	LSAQHQLVYQQAQQFH	16
Motif 9	27	2.6e-50	P[GA][PMA]VIGAP[VA]xY[PV]P[GA]AY	16
Motif 10	6	5.5e-55	[RK][SR][ST][KR][MN][EP][IA]RS[HL]N[ST][SN][GP]RGRGRGRGRGR[GR][RG][PG][PR][TG][AK][RE][KR]EVGYV[QE]FEDE[SE]SM[FS]	47
