# Supplementary material for: Foxtail Millet NF-Y Families: Genome-Wide Survey and Evolution Analyses Identified Two Functional Genes Important in Abiotic Stresses
Source: Front Plant Sci. 2015 Dec 22;6:1142. doi: 10.3389/fpls.2015.01142 (PMC4687410; doi:10.3389/fpls.2015.01142)
Supplement: Supplementary Table S3 — The Ka/Ks ratio and % identity for orthologous SiNF-Ys with other plant NF-Ys. [file Table3.XLS]

## Sheet: Sheet1
The Ka/Ks ratio and % identity for orthologous SiNF-Ys with other plant NF-Ys.
A. The Ka/Ks ratio and % identity for segmentally duplicated SiNF-Y genes.
Gene ID	Chromosome location	Start	End	Gene ID	Chromosome location	Start	End	Ks	Ka	Ka/Ks	% Identity
SiNF-YB5	SiChr2	45371873	45373040	SiNF-YB4	SiChr9	42605834	42606514	1.0885	0.1173	0.1078	93.2
SiNF-YC2	SiChr4	38568495	38573323	SiNF-YC1	SiChr1	6578991	6582303	0.9454	0.1239	0.1311	81.7
SiNF-YB2	SiChr5	40783055	40785277	SiNF-YB3	SiChr3	17305559	17308813	1.2784	0.0644	0.503	84.5
SiNF-YB7	SiChr6	3550734	3551928	SiNF-YB4	SiChr9	42605834	42606514	93.4973	0.439	0.0047	84.8
SiNF-YB7	SiChr6	3550734	3551928	SiNF-YB5	SiChr2	45371873	45373040	102.409	0.3792	0.0037	84.8
SiNF-YC5	SiChr9	51135093	51137458	SiNF-YC4	SiChr2	7644749	7645485	0.0355	0.0127	0.3588	99.3
									Mean	0.18485
B. The Ka/Ks ratio and % identity for orthologous SiNF-Y proteins between foxtail millet and Arabidopsis.										1.1091
Gene ID	Chromosome location	Start	End	Gene ID	Chromosome location	Start	End	Ks	Ka	Ka/Ks	% Identity
SiNF-YB6	SiChr1	36767530	36768336	AtNF-YB6	AtChr5	19315023	19316169	62.106	0.3576	0.0058	88
SiNF-YC4	SiChr2	7644749	7645485	AtNF-YC4	AtChr5	25415701	25417098	49.1735	0.3191	0.0065	86.7
SiNF-YC2	SiChr4	38568495	38573323	AtNF-YC2	AtChr1	21024764	21025883	58.1912	0.2426	0.0042	80.4
SiNF-YB10	SiChr5	45763971	45765327	AtNF-YB5	AtChr2	19582750	19583618	70.2081	0.234	0.0033	83
SiNF-YB7	SiChr6	3550734	3551928	AtNF-YB3	AtChr4	8344616	8345218	54.7106	0.2549	0.0047	82.5
SiNF-YB4	SiChr9	42605834	42606514	AtNF-YB3	AtChr4	8344616	8345218	64.6645	0.2126	0.0033	87.2
SiNF-YC5	SiChr9	51135093	51137458	AtNF-YC4	AtChr5	25415701	25417098	48.9341	0.3522	0.0073	87.65
									Mean	0.00463333
C. The Ka/Ks ratio and % identity for orthologous SiMYB proteins between foxtail millet and rice.										0.0278
Gene ID	Chromosome location	Start	End	Gene ID	Chromosome location	Start	End	Ks	Ka	Ka/Ks	% Identity
SiNF-YC1	SiChr1	6578991	6582303	OsHAP5A	OsChr2	3846025	3850127	0.4194	0.0812	0.1935	80.4
SiNF-YB5	SiChr2	45371873	45373040	OsHAP3F	OsChr7	24921007	24921998	1.4764	0.1335	0.0905	94.8
SiNF-YC4	SiChr2	7644749	7645485	OsHAP5C	OsChr3	7976845	7979376	0.5202	0.068	0.1307	88.8
SiNF-YA3	SiChr3	49621586	49626149	OsHAP2B	OsChr12	25953474	25957364	0.5959	0.1206	0.2024	88
SiNF-YB3	SiChr3	17305559	17308813	OsHAP3B	OsChr5	22772439	22774083	2.3521	0.0725	0.0308	96.9
SiNF-YC14	SiChr3	581922	582418	OsHAP5G	OsChr4	34891819	34892196	0.788	0.0788	0.0987	82.3
SiNF-YB7	SiChr6	3550734	3551928	OsHAP3H	OsChr8	4333717	4335434	0.8988	0.1178	0.131	83.1
SiNF-YC6	SiCh6	31833351	31833960	OsHAP5D	OsChr8	24517598	24518572	12.1144	0.055	0.0045	91.2
SiNF-YB4	SiChr9	42605834	42606514	OsHAP3I	OsChr3	17085388	17087382	1.0813	0.0923	0.0854	98.3
SiNF-YC5	SiChr9	51135093	51137458	OsHAP5C	OsChr3	7976845	7979376	0.5211	0.0577	0.1107	91.5
									Mean	0.10782
D. The Ka/Ks ratio and % identity for orthologous SiMYB proteins between foxtail millet and Brachypodium.
Gene ID	Chromosome location	Start	End	Gene ID	Chromosome location	Start	End	Ks	Ka	Ka/Ks	% Identity
SiNF-YB3	SiChr3	17305559	17308813	BdNF-YB8	BdChr2	20507414	20512265	0.5703	0.0671	0.1176	93.4
SiNF-YB11	SiChr3	9658374	9660867	BdNF-YB7	BdChr2	13952376	13955358	0.9309	0.1042	0.112	82.8
SiNF-YC2	SiChr4	38568495	38573323	BdNF-YC2	BdChr1	39113778	39114873	0.6061	0.1094	0.1805	81.3
SiNF-YB2	SiChr5	40783055	40785277	BdNF-YB9	BdChr2	53175125	53177608	0.7049	0.0673	0.0955	87.9
SiNF-YB1	SiChr6	21912836	21916328	BdNF-YB16	BdChr3	37363320	37368204	0.8552	0.1686	0.1971	92.9
SiNF-YB7	SiChr6	3550734	3551928	BdNF-YB12	BdChr3	13959108	13960721	2.9890	0.212	0.0709	83.8
SiNF-YC6	SiChr6	31833351	31833960	BdNF-YC12	BdChr4	39113778	39114873	2.2357	0.0582	0.026	85.3
SiNF-YC10	SiChr8	28032957	28037288	BdNF-YC11	BdChr4	39113778	39114873	0.551	0.0839	0.1525	82.2
SiNF-YB4	SiChr9	42605834	42606514	BdNF-YB6	BdChr1	59536759	59537639	73.4189	0.0107	0.0015	98.3
									Mean	0.105956
