# Supplementary material for: Foxtail Millet NF-Y Families: Genome-Wide Survey and Evolution Analyses Identified Two Functional Genes Important in Abiotic Stresses
Source: Front Plant Sci. 2015 Dec 22;6:1142. doi: 10.3389/fpls.2015.01142 (PMC4687410; doi:10.3389/fpls.2015.01142)
Supplement: Supplementary Table S4 — Drought-induced foxtail millet NF-Y genes from the de novo transcriptome assembly of foxtail millet sequencing data. FDR, false discovery rate. [file Table4.XLS]

## Sheet: Sheet1
Drought-regulated NF-YA genes.
GeneID	Change fold	Up Regulation (whith drought/without drought)	FDR
SiNF-YA1	3.89	Up	0
SiNF-YA2	1.02	Up	0.00476752
SiNF-YA3	1.19	Up	0.0136421
SiNF-YA5	0.13	Up	0.865588
SiNF-YA7	0.16	Up	0.285684
SiNF-YA9	1.12	Up	0.00332547
Drought-regulated NF-YB genes.
GeneID	Change fold	Up Regulation (whith drought/without drought)	FDR
SiNF-YB2	0.22	Up	0.0354918
SiNF-YB5	0.83	Up	0.00060543
SiNF-YB8	9.06	Up	0.00061598
Drought-regulated NF-YC genes.
GeneID	Change fold	Up Regulation (whith drought/without drought)	FDR
SiNF-YC3	1.22	Up	0.621266
SiNF-YC12	1.34	Up	0.568815
FDR: False Discovery Rate
